# Supplementary material for: Flower visitors of Streptocarpus teitensis: implications for conservation of a critically endangered African violet species in Kenya
Source: PeerJ. 2021 Jan 26;9:e10473. doi: 10.7717/peerj.10473 (PMC7845525; doi:10.7717/peerj.10473)
Supplement: Supplemental Information 1 [file peerj-09-10473-s001.txt]

library(bipartite)
vio<-read.table("E:\\vionet_all_final_11July20.csv",header=T,sep=",")
rownames(vio) <- vio[,1]
vio[,1] <- NULL
pdf("vio.pdf", width = 6, height = 4)
plotweb(vio, method = "normal", y.width.high=0.05,  high.y = 1, labsize = 1, high.spacing 
        = 0.05, low.spacing = 0.02, text.rot = 90,        
        col.high = c("blue", "deeppink", "gold", "lightskyblue"),        
        bor.col.high = c("blue", "deeppink", "gold", "lightskyblue"),        
        bor.col.interaction = c("blue", "deeppink", "gold", "lightskyblue"),        
        col.interaction = c("blue", "deeppink", "gold", "lightskyblue"))
dev.off()


##Four Species

library(bipartite)
vio_4<-read.table("E:\\vionet_four_11July20.csv",header=T,sep=",")
rownames(vio_4) <- vio_4[,1]
vio_4[,1] <- NULL
pdf("vio_4.pdf", width = 6, height = 4)
plotweb(vio_4, method = "normal", y.width.high=0.05,  high.y = 1, labsize = 1, high.spacing = 0.05, low.spacing = 0.02, text.rot = 90,        
        col.high = c("blue", "deeppink", "gold", "lightskyblue"),        
        bor.col.high = c("blue", "deeppink", "gold", "lightskyblue"),        
        bor.col.interaction = c("blue", "deeppink", "gold", "lightskyblue"),        
        col.interaction = c("blue", "deeppink", "gold", "lightskyblue"))
dev.off()


##Species strength
> splevel <- specieslevel(vio, level = "higher")
> splevel
