# Supplementary material for: Flower visitors of Streptocarpus teitensis: implications for conservation of a critically endangered African violet species in Kenya
Source: PeerJ. 2021 Jan 26;9:e10473. doi: 10.7717/peerj.10473 (PMC7845525; doi:10.7717/peerj.10473)
Supplement: Supplemental Information 3 — Insects caught in yellow, blue, and white pan traps along 100 m line transects in sites A and B on diverse dates between 27th April and 2nd August 2019 during the peak flowering season of S. teitensis. [file peerj-09-10473-s003.csv]

S/N	Site	Pan_colour	Species	Family	Total abundance
1	A	Blue	Chrysomya marginalis	Calliphoridae	1
2	A	Blue	Suillia sp.	Heleomyzidae	3
3	A	Blue	Dichaetomyia pilifemur	Muscidae	2
4	A	Blue	Orthellia aureopyga	Muscidae	8
5	A	White	Curculionid sp.	Curculionidae	1
6	A	White	Apotmetus vansomereni	Curculionidae	2
7	A	White	Suillia sp.	Heleomyzidae	7
8	A	White	Dichaetomyia pilifemur	Muscidae	3
9	A	White	Orthellia aureopyga	Muscidae	3
10	A	yellow	Apotmetus vansomereni	Curculionidae	1
11	A	yellow	Suillia sp.	Heleomyzidae	5
12	A	yellow	Hymenopt. Sp. 1	Hymenoptera	1
13	A	yellow	Dichaetomyia pilifemur	Muscidae	1
14	A	yellow	Orthellia aureopyga	Muscidae	6
15	A	Blue	Chrysomya marginalis	Calliphoridae	2
16	B	Blue	Dityloderus sp.	Cerambycidae	1
17	B	Blue	Diasemopsis aethiopica	Diopsidae	1
18	B	Blue	Suillia sp.	Heleomyzidae	1
19	B	Blue	Dichaetomyia pilifemur	Muscidae	3
20	B	Blue	Orthellia aureopyga	Muscidae	4
21	B	Blue	Nephrotoma sp.	Tipulidae	1
22	B	White	Suillia sp.	Heleomyzidae	2
23	B	White	Dichaetomyia pilifemur	Muscidae	3
24	B	White	Orthellia aureopyga	Muscidae	3
25	B	yellow	Carabid sp. 1	Carabidae	1
26	B	yellow	Apotmetus vansomereni	Curculionidae	1
27	B	yellow	Ithyporus sp.	Curculionidae	1
28	B	yellow	Dichaetomyia pilifemur	Muscidae	5
29	B	yellow	Orthellia aureopyga	Muscidae	1
30	B	yellow	Periscepsia rufitibia	Tachinidae	1
