# Supplementary material for: Flower visitors of Streptocarpus teitensis: implications for conservation of a critically endangered African violet species in Kenya
Source: PeerJ. 2021 Jan 26;9:e10473. doi: 10.7717/peerj.10473 (PMC7845525; doi:10.7717/peerj.10473)
Supplement: Supplemental Information 4 — Species of insect flower visitors shared between S. teitensis and other wild flowering plants recorded on diverse dates between 27th April and 2nd August 2019 in Mbololo Forest, Kenya. [file peerj-09-10473-s004.csv]

	Anthophora_conspicua	Anthophora_piligera	Anthophora_torrida	Apis_mellifera	Cathimeris_sp	Ceratina_sp	Congomochtherus_sp	Eumenes_sp	Geron_sp	Helina_coniformis	Liris_sp	Megachile_cincta	Megachile_felina	Megachile_sp	Phytomia_incisa	Rhingia_trivittata	Synagris_analis	Xylocopa_flavorufa	Xylocopa_hottentota	Xylocopa_nigrita
Commelina benghalensis	0	0	0	0	0	1	0	0	0	1	0	0	0	0	0	0	0	0	0	0
Conyza newii	1	1	0	0	0	0	0	1	0	0	0	0	0	0	1	0	0	0	0	0
Crotalaria lukwangulensis	3	0	0	0	0	0	0	0	0	0	0	0	0	0	0	0	0	0	0	0
Impatiens engleri ssp. pubescens	1	0	1	0	0	0	1	0	0	1	0	1	0	0	0	1	1	0	0	0
Impatiens teitensis ssp. teitensis	1	0	0	0	0	0	1	0	0	0	0	0	0	0	0	1	0	0	0	0
Ipomoea wightii	1	0	0	0	0	0	0	0	0	0	0	0	0	0	0	0	0	0	1	0
Pauridiantha paucinervis ssp. holstii	0	0	0	1	1	0	0	0	0	0	0	0	1	0	0	1	0	0	0	0
Streptocarpus kirkii	1	0	1	0	0	0	0	0	0	0	0	0	0	0	0	0	0	1	1	0
Chassalia parviflora	0	0	0	0	0	1	0	0	0	0	0	0	1	1	0	1	0	0	0	0
Chlorophytum comosum	3	0	0	0	0	0	0	0	0	0	0	1	0	0	0	1	0	0	0	0
Coccinia grandiflora	0	0	0	0	0	0	0	0	0	0	1	0	0	0	0	0	1	0	0	0
Desmodium intortum	2	0	0	0	0	0	0	0	0	0	0	0	0	0	0	0	0	0	0	0
Dorstenia brownii	1	0	1	0	0	0	0	0	0	0	0	0	0	0	0	0	0	0	0	0
Macrotyloma axillare	2	0	0	0	0	0	0	0	0	0	0	1	0	0	0	0	0	0	0	0
Pentas zanzibarica	0	0	1	1	0	0	0	0	0	0	0	0	0	0	0	1	0	0	0	0
Psychotria pseudoplatyphylla	0	0	0	0	0	0	0	0	0	0	0	0	0	1	1	0	0	0	1	0
Richardia brasiliensis	0	1	1	0	0	0	0	0	1	0	0	0	0	0	0	0	1	0	0	0
Scadoxus multiflorus	2	0	0	0	0	0	1	0	0	0	0	0	0	0	0	0	0	0	0	0
Spermacoce princeae	0	0	1	0	0	0	0	0	1	0	0	0	0	0	0	0	2	0	0	1
Stachytarpheta urticifolia	1	0	0	0	0	0	0	0	0	1	0	0	0	0	0	0	1	1	0	0
Streptocarpus caulescens	2	0	1	0	1	0	1	1	0	0	1	0	0	0	0	1	1	0	0	0
Vernonia hochstetteri	2	0	1	0	0	0	0	0	0	0	0	0	0	0	0	0	0	1	0	0
