# Supplementary material for: Flower visitors of Streptocarpus teitensis: implications for conservation of a critically endangered African violet species in Kenya
Source: PeerJ. 2021 Jan 26;9:e10473. doi: 10.7717/peerj.10473 (PMC7845525; doi:10.7717/peerj.10473)
Supplement: Supplemental Information 7 — Insects caught in yellow, blue, and white pan traps along 100 m line transects in sites A and B on diverse dates between 27th April and 2nd August 2019 during the peak flowering season of S. teitensis. [file peerj-09-10473-s007.csv]

Pan trap colour	Species	Family	Site A	Site B
Blue	Orthellia aureopyga	Muscidae	8	4
	Chrysomya marginalis	Calliphoridae	3
	Diasemopsis aethiopica	Diopsidae		1
	Dichaetomyia pilifemur	Muscidae	2	3
	Dityloderus sp.	Cerambycidae		1
	Nephrotoma sp.	Tipulidae		1
	Suillia sp.	Heleomyzidae	3	1
Total			16	11
White	Apotmetus vansomereni	Curculionidae	2
	Orthellia aureopyga	Muscidae	3	3
	Curculionid sp.1	Curculionidae	1
	Dichaetomyia pilifemur	Muscidae	3	3
	Suillia sp.	Heleomyzidae	7	2
Total			16	8
Yellow	Apotmetus vansomereni	Curculionidae	1	1
	Orthellia aureopyga	Muscidae	6	1
	Carabid sp. 1	Carabidae		1
	Dichaetomyia pilifemur	Muscidae	1	5
	Hymenopt. Sp. 1	Hymenoptera	1
	Ithyporus sp.	Curculionidae		1
	Periscepsia rufitibia	Tachinidae		1
	Suillia sp.	Heleomyzidae	5
Total			14	10
